# Supplementary material for: Optimal Halbach Configuration for Flow-through Immunomagnetic CTC Enrichment
Source: Diagnostics (Basel). 2021 Jun 2;11(6):1020. doi: 10.3390/diagnostics11061020 (PMC8229094; doi:10.3390/diagnostics11061020)
Supplement: Supplementary file 1 [file diagnostics-11-01020-s001.zip]

Archive with 1 entries (1 files):
- diagnostics-1241327-supplementary.mph
